# Supplementary material for: A Machine Learning Approach Unveils the Relationships between Sickness Behavior and Interoception after Vaccination: Suggestions for Psychometric Indices of Higher Vulnerability
Source: Healthcare (Basel). 2023 Nov 18;11(22):2981. doi: 10.3390/healthcare11222981 (PMC10671008; doi:10.3390/healthcare11222981)
Supplement: Supplementary file 1 [file healthcare-11-02981-s001.zip]

Archive with 1 entries (1 files):
- healthcare-2657463-supplementary.pdf
